# Supplementary material for: Evaluation of postural therapy using lateral position according to fetal back orientation on breech presentation and breech recurrence (BRLT study): An open-label randomized controlled trial
Source: PLoS Med. 2025 Mar 25;22(3):e1004555. doi: 10.1371/journal.pmed.1004555 (PMC11936219; doi:10.1371/journal.pmed.1004555)
Supplement: S1 Data — (XLSX) [file pmed.1004555.s006.xlsx]

## Sheet: BRLT
Primi／Multiparous	Number	Follow-up end fixed data	Age	Para	Height	Weight	Weeks	Days	Orientation_fetal back_Left1/Right1	BreechB/HeadfirstK/TransverseT	Breech_type_frank/comlete/incomplete	InstructionYes1/No0	2weeks_cephalic_version_Yes1/No0	4weeks_cephalic_version_Yes1/No0	6weeks_cephalic_version_Yes1/No0	at least once cephalic version_Yes1/No0	Recurrence of Breech_Yes1/No0	Cephalic presentation at 37 weeks_Yes1/No0	Doctor	Infertility_Yes1/No0	Complications and others at baseline	COVID-19 infection_Yes1/No0	Delivery complications and notes	AmPo_cm	Placenta	Contraction of Uterine_none0/±1/＋2	Delivery mode_CS1/VD0	Adaptation of CS	CS for Breech_Yes1/No0	Birth Weight	Male1/Female0	1minute_Apgar	5minutes_Apgar	pH of UmA	Bleeding amount at delivery	Position ratio_ProperLateralL/ReverseLateralR/SupineS/ProneP/OthersO/NoRestN_percentage	Proper Execution rate％	Probrem	Per-protocol violation_Yes1/NoNull
Primiparous	1	1	31	0	168	59	29	6	1	b	f	1	1	1	1	1	0	1	AW	0					Posterior	0	0			3210	0	8	9	7.301	746	l97%r3%	0.97
							31	4	1	k
							33	6	1	k
							35	3	1	k
							37	3	1	k
							38	3	1	k
							39	3	1	k
							40	4	1	k
							41	0	1	k
	2	1	34	0	158	43	29	5	1	b	f	0	0	0	0	0		0	HS	IVF-ET			went ot another hospital		Posterior	0	1	Breech_NRFS	1	2909	0	3	9	7.321		l90%s10%	0.9	went to another hospital	1
							30	5	1	b	f
							37	4	2	b
	3	1	36	0	161	50.8	28	1	1	b	c	0	1	0	0	1	1	1	RK	0					Fundus	0	0			3414	1	8	9	7.328	860	l77%n23%	0.77		1
							31	1	2	k
							33	2	2	b	c
							35	1	1	b	c
							36	1	1	b	c
							37	1	2	k
							38	1	1	k
							39	1	2	k
							40	1	1	k
							41	1	2	k
	4	1	33	0	165	60.4	28	5	1	b	c	1	1	1	1	1	0	1	AT	ICSI-fBT	dermoid		atonic bleeding		Posterior	0	0			3182	0	8	9	7.311	1420		1
							30	5	1	k
							33	0	1	k
							35	0	1	k
							37	0	1	k
							38	0	1	k
							39	0	1	k
							39	2	1	k
	5	1	38	0	152	48	29	1	2	b	f	1	1	1	1	1	0	1	HS	0			V/E_oligohydramnios4.7_NRFS		Anterior	0	0			2866	1	8	9	7.25	557		1
							31	0	1	k
							33	1	2	k
							35	1	1	k
							37	1	2	k
							38	1	2	k
	6	1	37	0	150	57	29	1	1	b	f	1	1	1	1	1	0	1	AN	0	GDM left choco 2cm					0	1	NRFS	0	3172	1	8	9	7.303	320		0.53
							30	6	1	k
							33	1	1	k
							35	1	1	k
							37	2	1	k
							38	1	1	k
							39	4	1	k
	7	1	30	0	160	57	29	3	1	b	c	0	0	0	1	1	0	1	MY	0					Posterior	0	0			3050	1	8	9	7.333	170	n50%l29.1%s25%	0.538		1
							31	5	1	b	c
							33	6	1	b	c																									l58.3%p41.7%
							35	5	1	k
							36	5	1	k
							37	6	1	k
							40	2	1	k
	8	1	30	0	158	52.3	28	0	2	b	c	0	0	1	0	1	1	1	AW	0			uterine inertia	4.7	Posterior	0	0			2864	1	9	9	7.313	325		0.5
							30	0	1	b	f
							31	5	1	k
							32	5	1	b	c
							34	0	1	b	c
							35	0	1	k
							36	0	1	k
							37	0	1	k
							38	0	1	k																										l100%
							39	0	2	k
							40	0	1	k
	9	1	31	0	161	55	29	4	1	b	f	1	1	1	1	1	0	1	HS	CC+Timing Method		1	V/E_uterine inertia_2020/9 COVID-19 active_alopecia areata		Anterior	0	0			3410	1	8	9	7.267	566		0.58
							31	4	1	k
							33	6	1	k
							36	0	1	k
							37	0	1	k
							38	0	1	k
							39	0	1	k
	10	1	42	0	158	46	28	4	1	b	c	0	1	0	0	1	1	1	AN	0				4	Anterior	0	1	HDP(GH,LO)	0	3398	1	8	9	7.321	1118	s100%	0
							30	3	2	k																										s100%	0
							32	5	1	b	c																									s100%	0
							34	6	1	b	c
							35	5	1	b	c
							37	5	1	k
							38	4	1	k
							39	4	1	k
							40	4	1	k
							40	5	1	k
	11	1	35	0	158	48	29	6	2	b	c	0	0	0	0	0		0	AW	0	Myomas submucous 3cm1.6cm			3.4	Anterior	0	1	Breech	1	2618	0	8	9	7.377	260		0.5
							32	0	1	b	c
							34	2	1	b	c
							35	6	1	b	c
							37	5	2	b	f
							38	3	2	b	f
	12	1	34	0	162	56	29	4	1	b	f	1	1	1	1	1	0	1	HS	IVF-ET			V/E_NRFS	3.8	Fundus	0	0			2380	0	8	9	7.133	122		1
							31	2	1	k
							33	0	2	k
							35	4	1	k
							37	5	1	k
							38	5	1	k
							39	1	1	k
	13	1	35	0	166	52	28	2	2	b	c	0	0	0	1	1	0	1	RK	IVE-ET			atonic bleeding_cervical laceration_transfusion	4.2	Anterior	0	0			3466	0	7	9	7.114	1380	l28.5%r71.4	0.285
							30	4	1	b	c
							32	0	1	b	c
							34	3	1	k
							36	2	1	k
							37	2	1	k
							38	2	1	k
							39	1	2	k
							40	0	1	k
							41	0	1	k
	14	1	26	0	146	55.7	29	6	1	b	c	1	1	1	1	1	0	1	RK	0	GDM			4	Fundus	0	1	NRFS	0	3282	1	8	9	7.343	470		1
							31	6	1	k
							33	4	2	k
							35	6	1	k
							37	6	1	k
							39	0	1	k
							39	5	1	k
							40	4	1	k
							41	3	1	k
	15	1	36	0	156	42.5	28	2	1	b	c	0	1	0	0	1	1	0	HS	0		1	8/13 COVID-19 positive_painless labor hope	3.4	Anterior	0	1	Breech	1	2948	0	8	9	7.346	813	r46.6s33.3l20.0	0.2
							30	4	1	k
							33	1	1	b	c
							35	1	2	b	c
							36	5	2	b	c
							38	2	1	b	f
	16	1	42	0	150	53	28	6	1	b	c	1	0	1	1	1	0	1	AW	0	GDM Myomas right posterior7cm anterior4.5cm3.2cm				Posterior	0	0			2352	0	8	9	7.172	590		0.923
							30	2	1	b	c
							32	4	2	k
							34	3	1	k
							36	4	1	k
							37	5	1	k
							38	3	1	k
							39	0	1	k
	17	1	40	0	155	58	28	1	1	b	c	0	0	0	1	1	0	1	HS	0				3.5	Anterior	0	0			2996	1	8	9	7.286	185	l70%r30%	0.7		1
							29	4	1	b	c
							32	1	2	b	c
							34	2	1	k
							36	2	2	k
							37	3	1	k
							38	2	1	k
							38	4	2	k
	18	1	28	0	165	53	29	6	1	b	c	0	0	0	0	0		0	HS	IVF-ET				3	Anterior	0	1	Breech	1	2866	0	8	9	7.319	733	l52.9%r47.1%	0.529		1
							31	1	1	b	c																									l77.3%r22.7%
							34	2	1	b	f
							35	5	1	b	f
							37	6	1	b	f
	19	1	33	0	162	63	28	4	1	b	c	1	0	1	0	1	1	1	MY	AIH	HDP			4.7	Anterior	0	0			3650	0	8	9	7.362	438	r100%	0		1
							30	6	1	b	c
							32	4	1	k																										r64.3%p21.4%l14.3%
							34	4	1	b	f
							36	4	1	b	f																									l33.3%r66.7%
							37	6	2	k
							38	4	1	k
							39	4	2	k																										r100%
							40	6	1	k
	20	1	33	0	157	43	29	3	2	b	f	1	0	0	0	0		0	SS	0	Asthma			4.2	Posterior	1	1	Breech	1	3344	1	8	9	7.352	910	r69.2l30.8	0.308		1
							31	2	1	b	f
							33	2	1	b	f																									l80.8r19.2
							35	2	1	b	f
							37	2	2	b	c
							38	2	1	b	c
							38	4	2	b	c
	21	1	36	0	162	56	29	3	2	b	c	1	0	0	0	0		0	HS	0	Myomas（cervical posterior 3cm）Asthma			3.5	Fundus	0	1	HDP_Breech	1	3248	1	7	9	7.26	410		0.5		1
							31	3	1	b	c
							33	5	2	l	c
							35	4	2	l	f
							36	5	1	b	f
							37	2	1	b	f
	22	1	32	0	149	45	28	6	2	b	f	1	0	1	1	1	0	1	HoS	0	Myomas_3cm×２_ smoking				Anterior	0	0			2916	0	9	9	7.232	208	r100%	0		1
							31	1	1	b	c
							33	2	1	k
							35	1	1	k
							37	1	1	k
							38	2	1	k
							39	5	1	k
							40	5	1	k
	23	1	29	0	152	49	28	3	2	b	c	0	1	1	1	1	0	1	HoS	0	FGR_urine protein_HDP_CAM		painless labor	3.2	Posterior	0	1	HDP(preeclampsia) CAM	0	2432	1	8	9	7.32	859	p92.9%r7.1%	0
							30	5	1	k
							33	3	1	k
							34	3	1	k
							36	2	1	k
							37	5	1	k
							38	3	2	k
							38	6	2	k
	24	1	24	0	158	65	28	3	1	b	f	1	0	1	1	1	0	1	SS	0				4.9	Anterior	0	0			3414	0	8	10	7.196	446	l100%	1
							30	4	1	b	c																									l100%
							32	3	1	k																										r100%
							34	3	1	k
							36	3	1	k
							37	3	1	k
							38	3	1	k
							39	3	1	k
							40	3	1	k
							41	2	1	k
	25	1	35	0	154	48	28	1	1	b	f	0	1	1	1	1	0	1	RK	IVF-ET	GDM_Myomas		HDP	4.2	Anterior	0	0			2786	0	8	9	7.156	330	unknown
							30	1	1	k
							32	1	1	k
							34	1	1	k
							36	1	1	k
							37	0	1	k
							38	0	1	k
							39	3	1	k
	26	1	31	0	160	57	28	3	1	b	f	0	1	1	1	1	0	1	AW	0			Hospitalized for hyperemesis	5.1	Anterior	0	0			2826	0	8	10	7.447	480	l66.7%p33.3%	0.667		1
							30	4	1	k
							32	6	1	k
							34	3	1	k
							36	6	1	k
							37	6	1	k
							38	6	1	k
							39	4	1	k
	27		35	0	159	49	28	2	1	b	f	0	1	1	1	1		1	AT		Asthma			5.2	Posterior	0	0			2996	0	9	10	7.305	450		0.5	went to another hospital
							30	2	1	k
							32	5	1	k
							39	3	1	k
	28	1	31	0	167	56	29	5	1	b	f	0	0	0	0	0		0	AT	0	bicornuate uterus			3.5	Anterior	0	1	Breech	1	2910	1	8	9	7.303	735	r84.6%l15.4%	0.154
							31	5	1	b
							33	5	2	l
							35	5	1	b	f
							36	6	2	b	ft
							37	1	1	b	c
							37	4	2	b	c
	29	1	37	0	157	50	28	5	1	b	f	1	1	1	1	1	0	1	HoS	0				3.5	Anterior	0	0			2914	1	8	9	7.338	526		1
							30	6	1	k																										r100%
							32	5	1	k
							34	4	1	k
							36	3	1	k
							37	5	1	k
							38	4	1	k
							39	4	1	k
							40	3	1	k
							40	6	1	k
	30	1	39	0	150	48	29	5	2	b	c	1	1	1	1	1	0	1	AW	0				6.1	Anterior	0	0			2688	1	9	9	7.273	245	l93.3%p6.7%	0.933
							31	3	1	k
							33	4		k
							35	4	2	k																										r100
							37	4	2	k
							38	5	2	k
	31	1	29	0	160	46	29	1	1	b	f	1	1	1	1	1	0	1	RK	Clomifene＋Timing Method			PCOS	5.2	Anterior	0	0			2828	0	8	9	7.31	500	r7.1%	0.929
							31	1	1	k
							33	3	1	k
							35	6	2	k
							38	0	1	k
							39	1	2	k
							39	3	2	k
	32	1	29	0	159	48	29	6	2	b	c	1	1	1	1	1	0	1	HoS	0	Asthma_cervical polyp		painless labor_atonic bleeding_transfusion	3.3	Posterior	0	0			3014	0	9	9	7.296	2080	l77.8%r22.2%	0.778
							32	2	2	k
							34	5	1	k
							36	5	1	k
							39	1	1	k
	33	1	31	0	156	53	29	1	2	b	c	0	1	1	1	1	0	1	AT	0			painless labor	3.5	Posterior	0	1	Uterine inertia	0	3100	0	8	8	7.305	690		0.5
							31	1	1	k
							33	3	1	k
							36	0	1	k
							37	3	1	k
							38	2	1	k
	34	1	32	0	161	60	28	4	1	b	c	0	1	1	1	1	0	1	AT	0	HDP(PELo)			3.2	Posterior	0	0			3556	0	8	9	7.204	945	l42.9 s57.1	0.429
							30	4	1	k																										l64.3 r7.1 s28.6
							35	4	2	k
							36	4	1	k
							37	4	1	k
							38	5	2	k
							39	6	2	k
	35	1	32	0	158	55	29	6	2	b	f	1	0	0	0	1	0	1	EH	0			exceeded due date	3.5	Posterior	0	0			3078	0	9	9	7.326	350	l100	1
							32	6	2	b	f
							35	4	2	b	f																									l100
							36	5	2	b	f
							38	2	2	k
							38	5	2	k
							39	6	2	k
							40	2	2	k
							41	3	2	k
	36	1	41	0	160	56.4	29	5	1	b	f	0	1	1	1	1	0	1	EH	IVF-ET			V/E_uterine inertia_third perineal tear	5	Anterior	0	0			3298	1	8	9	7.276	1249		0.5
							32	2	1	k
							34	5	2	k
							36	4	2	k
							37	5	1	k
							39	1	2	k
							39	6	2	k
	37	1	30	0	161	53	28	3	1	b	c	0	1	1	1	1	0	1	GI	IVF-ET			HDP	3.6	Posterior	0	0			2798	0	8	10	7.23	220	l41.2%r52.9%p5.9%	0.412
							30	6	1	k																										l64.3 r35.7
							33	1	1	k
							35	4	2	k
							37	3	1	k
							38	3	1	k
							38	4	1	k
							40	0	1	k
	38	1	28	0	162	53	28	4	1	b	c	1	0	1	1	1	0	1	GI	0				4.5	Anterior	0	0			3048	0	8	9	7.288	740	l	1
							30	2	1	b	c
							32	4	2	k
							34	3	1	k
							36	3	1	k
							37	3	1	k
							38	3	2	k
							39	3	1	k
							40	3	2	k
							41	0	2	k
	39	1	39	0	156	51	28	3	1	b	c	0	1	1	1	1	0	1	AT	0			exceeded due date	3.5	Anterior	0	0			3190	0	8	9	7.389	425		0.5
							30	4	2	k
							32	3	1	k
							34	3	1	k
							36	4	1	k
							37	4	1	k
							39	0	1	k
							40	0	1	k
							41	0	1	k
	40	1	35	0	152	47	28	3	1	b	c	1	0	1	1	1	0	1	YT	IVF-ET				3.5	Posterior	0	0			2878	0	9	9	7.233	298	l68.4 p31.6	0.684
							30	0	1	b	f
							32	1	1	k
							34	4	2	k
							36	1	1	k
							37	3	2	k
							38	3	2	k
							39	3	1	k
							40	2	1	k
	41	1	33	0	158	49	28	3	1	b	i	0	1	1	0	1	1	0	HoS	IVF-ET				4.3	Anterior	0	1	Breech	1	2740	0	9	9	7.315	816		0.5
							30	1	1	k
							32	3	1	k
							34	4	2	b	c
							35	4	1	b	c
							37	5	2	b	c
							38	0	2	b	c
	42	1	30	0	165	64.3	29	1	2	b	f	1	1	1	1	1	0	1	HS	0	GDM FGR			3.5	Anterior	0	0			2092	0	8	9	7.361	215		1
							31	1	1	k
							32	6	2	k
							34	0	1	k
							36	1	1	k
							37	5	1	k
	43	1	25	0	162	46.5	28	6	1	b	f	1	1	1	1	1	0	1	EH	0				3.3	Posterior	0	0			3254	1	8	9	7.254	170		1
							30	6	1	k
							32	6	1	k
							35	0	1	k
							36	6	2	k
							37	6	2	k
							38	6	2	k
							40	0	2	k
	44	1	30	0	156	64.2	28	0	2	b	f	0	1	1	1	1	0	1	YT	0				3	Anterior	0	1	Failure to progress_Uterine inertia	0	3420	0	8	8	7.228	230	l55.6 p27.8 r16.7	0.556		1
							30	4	1	k?	oblique?
							32	6	1	k
							35	0	1	k
							37	0	1	k
							38	0	1	k
							39	0	1	k
							40	3	1	k
							41	0	1	k
	45	1	30	0	152	44	29	5	1	b	c	0	1	0	1	1	1	1	AW	0				4.3	Posterior	0	0			2760	1	9	9	7.376	490	p68.8 r25.0 l6.3	0.063	knee-chest position
							32	0	1	k
							34	0	1	b	f
							36	0	1	k
							37	0	2	k
							38	2	2	k
							39	2	2	k
							40	2	2	k
							41	1	2	k
	46	1	36	0	154	51	28	2	2	b	f	1	1	1	1	1	0	1	EH	0				3.5	Anterior	0	1	NRFS	0	2832	0	8	10	7.278	663	l93.3 r6.7	0.933
							30	3	2	k
							33	0	1	k
							35	1	1	k
							37	2	2	k
							38	1	2	k
							39	1	2	k
							39	5	2	k
	47	1	44	0	157	69.2	29	2	2	b	c	0	1	1	1	1	0	1	AW	IVF-BT			painless labor_Dural puncture	4.5	Posterior	0	1	Uterine inertia	0	3385	1	8	9	7.353	870	p50 l42.9 r7.1	0.429
							31	2	2	k																										p85.7 r14.3
							33	4	2	k
							35	1	2	k
							37	1	2	k
							38	2	2	k
							39	4	2	k
	48	1	40	0	166.5	58	28	0	2	b	c	1	1	1	1	1	0	1	RK	ICSI-ET				3.5	Anterior	0	0			2932	1	9	10	7.411	202	l85.7 r14.3	0.857
							30	0	1	k
							32	4	1	k
							34	3	2	k
							36	4	2	k
							37	4	2	k
							38	3	2	k
	49	1	31	0	155	49.5	28	5	1	b		1	1	1	1	1	0	1	MY	IVF-ET			uterine inertia	3.5	Posterior	0	0			3392	1	8	9	7.253	625		1
							31	5	1	k
							33	6	1	k
							35	5	2	k
							36	5	1	k
							37	5	1	k
							38	5	1	k
							39	6	1	k
	50	1	29	0	156	64	29	4	1	b	f	0	1	1	1	1	0	1	EH	none			V/E_uterine inertia	3	Anterior	0	0			3062	1	8	9	7.242	340		0.5
							32	0	1	k
							34	0	1	k
							36	2	2	k
							37	3	2	k
							38	3	2	k
							39	4	2	k
							40	3	1	k
							41	3	1	k
	51	1	34	0	154	48	27	6	2	b	f	1	1	1	1	1	0	1	EH				went to another hospital_follow-up completed	3	Anterior	0	0			2718	0	9	10	7.315	350		1	went to another hospital
							30	3	2	k
							40	2	2	k
	52	1	36	0	160	51	28	3	2	b	c	0	0	0	0	0		0	EH	ICSI				3.6	Fundus	1	1	Breech	1	3240	1	9	9	7.314	950	l45.4 r27.2 p27.2	0.454
							30	5	1	b	f
							32	5	1	b	c
							34	5	2	b	c
							36	5	2	b	c
							37	4	1	b	c
							38	6	2	b	c
	53	1	29	0	165	50.9	28	4	1	b	f	1	1	1	1	1	0	1	RK	ICSI		1		6.2	Posterior	0	1	COVID-19	0	3074	0	8	9	7.324	169	l78.5 r21.5	0.785
							31	0	2	k
							33	3	1	k
							35	3	1	k
							37	4	1	k
							38	5	2	k
							39	5	2	k
							40	5	2	k
	54	1	31	0	157	45.5	28	6	2	b	c	1	0	1	1	1	0	1	AT	none			oligohydramnios	3.5	Posterior	0	0			2714	0	9	9	7.305	460		1
							30	5	1	b	c
							32	4	1	k
							34	4	1	k
							36	4	1	k
							37	4	1	k
							38	4	1	k
							38	5	1	k
	55	1	25	0	160	47	29	0	1	b	f	0	1	1	1	1	0	1	HoS	none				3.5	Fundus	0	0			3542	0	8	9	7.286	260		0.5
							31	0	1	k
							33	0	1	k
							35	1	1	k
							37	0	1	k
							38	0	1	k
							39	1	1	k
	56	1	33	0	154	62	28	4	2	b	f	0	1	1	1	1	0	1	AO	AIH	GDM		V/E_NRFS	3.5	Posterior	0	0			2866	0	8	9	7.21	660	l50 r50	0.5
							30	4	2	k
							32	4	2	k
							34	4	1	k
							36	4	2	k
							37	4	2	k
							38	4	2	k
							39	4	2	k
	57	1	34	0	163	57	28	5	1	b		0	0	1	1	1	0	1	MK	Timing Method	Myomas			4.3	Posterior	0	0			2468	0	8	9	7.318	195	r100	0
							30	2	1	t
							32	5	1	k
							34	5	1	k
							36	5	2	k
							37	4	2	k
							38	0	2	k
	58	1	30	0	162	50	28	5	1	b	f	1	0	0	0	0		0	AW	none				3.4	Anterior	0	1	Breech	1	2638	1	8	9	7.25	337	r58.4 l41.7	0.416		1
							30	6	2	b	f
							33	1	2	b	f
							35	5	1	b	c
							37	4	2	b	f
							38	4	2	b	f
	59	1		0	161	73	28	1	2	b	c	0	1	1	1	1	0	1	AO	none			uterine inertia_a few Myomas 2cm	3.5	Posterior	0	0			3238	1	9	9	7.272	555	l60 r40	0.6		1
							29	5	1	k
							31	5	2	k
							33	5	2	k
							35	6	1	k
							37	6	1	k
							39	0	1	k
							40	0	1	k
							40	2	1	k
	60	1	32	0	153	48.5	28	3	1	b	c	1	0	0	0	0		0	EH	AIH	right ovarian cyst			3.6	Right lateral	1	1	Breech	1	3710	1	8	9	7.275	740	l88.2 p11.7	0.883
							30	6	1	b	c
							33	0	1	b	f
							35	1	1	b	f
							37	1	1	b	f
							38	2	1	b	f
	61	1	29	0	162	51	28	0	1	b	c	0	1	1	1	1	0	1	EH	Timing Method			V/E_NRFS	3	Posterior	1	0			3384	1	8	9	7.363	337	p90 r10	0
							30	0	1	k
							32	0	1	k
							34	3	1	k
							36	3	1	k
							37	0	1	k
							38	0	1	k
							39	0	1	k
							40	0	1	k
							40	6	1	k
							41	1	1	k
	62	1	28	0	153	53.6	28	2	2	b	c	1	0	1	1	1	0	1	YT	0			postpartum_depression	4.2	Posterior	0	0			2906	1	8	9	7.252	270	l56 r44	0.56
							30	2	1	b	c
							32	2	1	k
							34	4	1	k
							36	4	1	k
							37	4	1	k
							38	3	1	k
	63	1	38	0	162	62	28	4	1	b	c	1	1	1	1	1	0	1	MK	ICSI-BT	Myomas_COVID-19 infection history	1	F/E_painless labor NVD_On follow-up for abnormal cervical cytology	3	Posterior	0	0			3746	1	8	9	7.314	200		1	went to another hospital confirmed NVD re-confirm 6M later
							30	4	2	k
							39	4	2	k
	64	1	39	0	167.5	60.3	28	6	2	b	c	0	0	0	0	0		0	AW					3.4	Anterior	1	1	Breech	1	3520	1	2	9	7.305	1018	l50 p50	0.5
							31	0	2	b	f
							33	1	1	b	f
							35	0	2	b	f
							37	0	2	b	c
							37	6	2	b	f
							38	0	2	b	f
	65	1	31	0	158	53.4	29	6	1	b	f	0	1	1	1	1	0	1	RK	0	cervical polyp		painless labor_V/E_uterine inertia	4	Fundus	0	0			3102	0	8	9	7.215	380	l71.4 r21.4 p7.1	0.714		1
							31	6	1	k
							34	0	1	k
							36	0	1	k
							37	2	1	k
							38	2	1	k
							39	4	1	k
	66	1	41	0	160	52.9	28	5	1	b	f	1	0	1	1	1	0	1	AW					4.8	Anterior	0	0			2766	1	8	9	7.316	480		1
							30	6	2	b	c
							32	5	1	k
							34	6	1	k
							36	4	1	k
							37	4	1	k
							38	4	2	k
							39	3	1	k
	67	1	38	0	170	63.6	28	3	1	b	c	1	1	1	1	1	0	1	KS	IVF-ET	cervical polyp			3	Fundus	1	0			3046	1	9	9	7.376	519		1
							30	3	1	k
							32	3	1	k
							34	3	1	k
							36	3	1	k
							37	3	2	k
							38	2	2	k
	68	1	32	0	157	55	28	0	1	b	c	1	1	1	1	1	0	1	KS	0	Myomas 3cm		V/E uterine inertia	4	Anterior	0	0			2908	1	8	9	7.313	225	l57.1 r35.8 p7.1	0.57
							30	0	1	k
							32	1	1	k
							34	0	1	k
							36	0	1	k
							37	0	1	k
							38	0	1	k
							38	6	1	k
	69	1	27	0	158	67.5	29	3	1	b	f	0	0	0	0	0		0	EH	0			Bleeding from the muscle layer	3.7	Posterior	0	1	Breech	1	3126	1	8	9	7.273	1990	l78.6 r21.4	0.786		1
							31	3	2	b	c
							33	3	1	b	f
							35	4	2	t
							37	5	1	b	f
							37	6	1	b	f
	70	1	37	0	158	54	29	2	1	b	c	1	0	0	0	0		0	MK	ICSI				3.73	Anterior	0	1	Breech	1	3368	0	9	9	7.087	1072	l100	1
							31	3	1	b	c
							33	4	2	t
							35	3	1	b	f
							37	0	2	b	f
							38	0	1	b	f
							38	5	1	b	f
							39	0	1	b	f
	71	1	29	0	165	50	28	5	2	b	c	0	0	0	0	0		0	YT	none			She sleeps on supine position due to exacerbation of intercostal neuralgia on lateral position	4	Posterior	0	1	Breech	1	2592	0	8	8	7.359	425	p100	0	Difficult to lie down
							30	4	1	b	c
							32	5	2	b	f
							34	4	2	b	f
							36	4	2	b	f
							38	0	2	b	f
							38	1	2	b	f
	72	1	40	0	156	58.8	29	1	2	b	c	0	1	1	1	1	0	1	YT	AIH	cervical myomas？		V/E_NRFS	4	Posterior	0	0			3192	0	8	9	7.312	310	l50 r50	0.5
							31	4	1	k
							33	3	1	k
							35	3	2	k
							37	3	1	k
							38	4	1	k
							39	6	2	k
							40	6	2	k
	73	1	27	0	150	43	29	3	2	b	c	1	1	1	1	1	0	1	AT	none	GDM		V/E Failure to progress	3.5	Anterior	0	0			2728	0	8	8	7.331	510		1
							31	2	1	k
							33	0	2	k
							34	6	2	k
							36	5	2	k
							37	5	1	k
							38	6	1	k
							39	1	1	k
	74	1	33	0	152	49	29	5	1	b	f	1	1	1	1	1	0	1	RK	none			uterine inertia	5	Posterior	0	0			3246	0	8	10	7.313	670		1
							31	6	2	k
							33	5	2	k
							35	5	1	k
							37	5	2	k
							38	5	2	k
							39	5	2	k
							40	5	2	k
							41	1	2	k
	75	1	29	0	158	49	29	4	1	b	c	0	0	1	1	1	0	1	AT	none	Myomas			3.5	Posterior	0	0			2880	0	8	9	7.108	390	l26.7 r60 p13.3	0.267
							31	5	1	k_oblique
							33	5	2	k
							35	4	1	k
							37	4	2	k
							38	5	2	k
							39	3	2	k
							40	3	2	k
	76	1	33	0	163	78.1	28	4	1	b	c	1	1	1	1	1	0	1	AO	0		0	exceeded due date_atonic bleeding	4.2	Anterior	0	0			3586	0	8	9	7.294	1065		1
							30	4	2	k
							32	5	2	k
							34	5	1	k
							36	5	1	k
							37	3	2	k
							39	3	1	k
							40	3	1	k
							40	6	1	k
	77	1	32	0	159	53.1	28	4	1	b	f	0	0	1	1	1	0	1	AW	0		0	oligohydramnios	5.5	Anterior	0	0			2623	1	8	9	7.232	585	l85.7 r14.3	0.857		1
							30	4	2	t
							32	5	1	k
							34	5	1	k
							36	4	1	k
							37	4	2	k
							38	4	1	k
							38	6	1	k
	78	1	43	0	160	58.6	29	1	2	b	f	0	0	0	1	1	0	1	AO	IVF-ET		0	MAS NICU NRFS_12/26 History of left leg fracture	3.2	Posterior	0	0			3485	1	2	8	7.334	620	l28.6 r50 p21.4	0.286
							31	2	1	b	c
							33	2	1	b	f
							35	2	1	k
							37	2	1	k
							38	2	2	k
							39	3	1	k
							40	2	1	k
	79	1	37	0	156	62	29	2	1	b	c	1	1	1	1	1	0	1	YT	Timing Method		0	Slept upside down for one day due to pain in right side lying position	3.2	Anterior	0	0			3376	1	8	9	7.312	657		1	pain in lateral position
							32	2	1	k
							34	5	1	k
							36	5	1	k
							37	6	1	k
							38	5	1	k
							39	0	1	k
	80	1	42	0	156	55.4	28	0	1	b	c	0	1	1	1	1	0	1	AO	AIH		0	uterine inertia_Failure to progress	3.9	Posterior	0	0			3160	1	8	9	7.332	1044		1		1
							30	0	1	k
							32	0	2	k
							34	1	2	k
							36	0	1	k
							37	0	1	k
							38	1	1	k
							38	4	1	k
	81	1	34	0	159	54.3	28	5	1	b	f	1	1	1	1	1	0	1	HS	0	left ovarian cyst 5cm	0		3.4	Anterior	0	0			2484	0	9	9	7.369	371	l71.4 p21.4 r7.1	0.714
							30	6	2	k
							31	4	2	k
							33	4	1	k
							35	4	2	k
							37	4	2	k
							38	4	2	k
							38	6	2	k
	82	1	37	0	153.5	53.3	28	3	2	b	c	1	0	0	0	1	0	1	AW	IVF-ET	cervical Myomas 8cm	0		4	Anterior	1	1	NRFS	0	3139	0	8	8	7.279	1063	l57.1 r42.9	0.57
							30	1	1	k oblique
							32	1	1	k oblique
							34	1	1	b	c
							36	1	1	k
							37	1	1	k
							38	1	1	k
							39	1	1	k
							40	1	1	k
							41	4	1	k
	83	1	36	0	160	46.8	28	6	1	b	c	0	0	0	0	0		0	YT	0				4.1	Posterior	0	1	Breech	1	4224	1	8	9	7.34	1699	l35.7 r64.3	0.357
							29	4	1	b	c
							31	4	1	b	c
							32	6	2	b	f
							33	5	2	b	f
							34	6	2	b	f
							36	6	2	b	f
							38	0	2	b	f
	84	1	35	0	167.5	57	29	0	1	b	c	0	0	1	1	1	0	1	HoS	0		0	painless labor	3.6	Anterior	0	0			3232	1	8	9	7.338	910	l7.7 r92.3	0.077
							31	0	1	b	c
							33	0	2	k
							35	0	2	k
							37	0	2	k
							38	0	1	k
							39	0	1	k
							39	3	1	k
	85	1	34	0	153	49	28	2	2	b	c	0	0	0	1	1	0	1	RK	ICSI-ET	Right chocolate cyst 4.5cm	0	V/E	3.3	Anterior	0	1			3480	1	8	9	7.306	780	l100	1		1
							30	2	1	t
							32	2	1	b	c
							34	2	2	k
							36	2	1	k
							37	2	1	k
							37	6	1	k
	86	1	40	0	153	50	28	2	1	b	f	1	0	0	0	0		0	HoS	0	Myomas	0		4.2	Posterior	0	1	Breech	1	3240	0	8	9	7.311	1000	unknown
							30	1	2	b	i
							32	2	2	b	c
							34	4	2	b	c
							36	0	2	b	f
							37	4	1	b	f
							38	0	1	b	f
	87	1	31	0	154	43	29	0	2	b	c	0	1	1	1	1	0	1	TM	0		0	atonic bleeding	5	Anterior	0	0			2923	0	8	8	7.309	902	r57.1 l42.9	0.429
							31	0	2	k
							33	0	2	k
							35	0	2	k
							37	0	2	k
							38	0	2	k
							39	0	2	k
							39	6	2	k
							40	0	2	k
	88		28	0	165	50	30	0	1	b	f	1	1	1	1	1	0	1	HoS	0	Nabothian cyst 4cm			3.8	Posterior	0				3006	0	8	8	7.305	450		1	went to another hospital
							28	0	1	k
							39	3	1	k
	89	1	34	0	160	69	29	2	2	b	c	1	0	0	0	0		0	MK	IVF-ET	Myomas	0	NRFS	4.7	Anterior	0	1	NRFS Breech	1	2336	1	3	9	7.303	1012		1
							31	2	1	b	f
							33	2	2	b	f
							35	2	1	b	c
							37	4	2	b	c
							38	0	2	b	c
	90	1	35	0	161	41	28	1	1	b	c	0	1	1	1	1	0	1	HS	0	depression_decidua polyp	0	painless labor	3.5	Anterior	1	0			2770	0	9	10	7.32	365	r100	0	went ot another hospital_painless labor hope
							30	1	2	k
							32	1	2	k
							38	0	2	k
	91	1	45	0	161	58.9	28	5	2	b	f	1	0	0	1	1	0	1	HS	IVF-ET	Myomas_SCH_velamentous insertion	0		3.8	Anterior	0	1	CAM blanc3（PROM induction）	0	3010	1	7	8	7.308	773	l92.9 r7.1	0.929
							30	5	2	oblique	f
							32	5	2	b	f
							34	5	2	k
							36	5	2	k
							37	6	2	k
							39	0	2	k
							39	3	2	k
	92	1	45	0	170	58	28	3	2	b	f	1	1	1	1	1	0	1	AO	IVF-ET		0	V/E	5	Posterior	0	0			3737	0	8	9	7.225	1365		1
							30	4	2	k
							32	4	1	k
							34	3	1	k
							36	3	1	k
							37	3	1	k
							39	0	1	k
							40	2	1	k
							41	2	1	k
	93	1	37	0	152	52.9	28	4	2	b	f	1	1	1	1	1	0	1	HS	ICSI-BT		0		3.4	Left lateral	0	1	HDP flare	0	2386	1	8	9	7.307	595		1	（premature delivery）
							30	4	2	k
							32	4	2	k
							34	4	2	k
							36	3	2	k
	94	1	35	0	155	55	29	1	1	b	f	0	1	1	1	1	0	1	HoS	AIH		0		3.06	Anterior	0	1	NRFS（PROM induction）	0	2522	0	8	9	7.375	345	l42.9 r50 u7.1	0.429
							31	1	2	k
							33	1	1	k
							35	6	2	k
							37	3	2	k
							38	3	2	k
							39	3	2	k
	95	1	30	0	167	62	29	1	2	b	c	1	1	1	1	1	0	1	RK	0		0	occipitoposterior position	4.08	Posterior	0	0			3090	0	9	9	7.273	690		1
							31	1	2	k
							33	1	2	k
							35	1	1	k
							37	4	1	k
							38	4	1	k
							39	4	1	k
							40	4	1	k
	96	1	29	0	169	68.5	28	2	1	b	c	1	0	0	1	1	0	1	RK	0		0		3.8	Anterior	0	0			2542	0	8	9	7.304	385	l21.4 r50 p28.6	0.214		1
							30	2	2	oblique
							32	2	1	t
							33	3	1	k
							34	2	1	k
							35	2	2	k
							36	2	2	k
							37	4	2	k
							38	4	2	k
							39	4	2	k
							40	2	2	k
	97	1	37	0	155	55.8	28	0	1	b	c	0	1	1	1	1	0	1	AO	ICSI-BT	Myomas	0		4.28	Posterior	0	1	Failure to progress	０	3876	1	8	9	7.334	1217	l15.4 r84.6	0.154
							29	6	1	k
							32	1	1	k
							34	0	2	k
							36	0	1	k
							37	0	1	k
							38	0	1	k
							39	2	1	k
							40	2	1	k
							41	1	1	k
	98	1	34	0	159	58.9	28	2	2	b	f	0	1	1	1	1	0	1	RK	AIH	Asthma	0		5	Anterior	0	0			2744	1	8	9	7.291	370	unknown
							30	2	2	k
							32	3	2	k
							34	2	1	k
							36	2	2	k
							37	2	2	k
							38	1	1	k
	99	1	28	0	160	53.7	29	6	1	b	c	1	1	1	1	1	0	1	AN	0		0	mastitis	2.9	Anterior	0	0			2790	0	8	9	7.316	560		1
							33	0	1	k
							34	6	1	k
							36	5	1	k
							37	6	1	k
							39	0	1	k
							39	4	1	k
	100	1	31	0	160	54.6	29	0	1	b	f	0	0	1	1	1	0	1	AW	0	VE due to NRFS	0	V/E_NRFS_Fourth perineal tear	5.8	Posterior	0	0		0	3706	0	9	9	7.281	975	unknown
							31	1	1	b	f
							33	1	2	k
							36	0	1	k
							37	0	2	k
							38	1	1	k
							39	1	2	k
							40	1	2	k
							41	2	2	k
	101	1	36	0	152	48.1	30	3	1	b	f	1	1	1	1	1	0	1	EH	ICSI-ET	Myomas	0	NICU gradeA C/S	3.5	Posterior	0	1	Uterine prolapse	0	3245	1	7	8	7.327	1095	l64.2 r35.8	0.642	not applicable weeks
							32	3	2	k
							34	3	1	k
							36	4	2	k
							38	1	1	k
							39	1	2	k
	102	1	33	0	157	48.6	28	3	1	b	f	0	0	0	0	0		0	EH	IVF-ET		0		2.75	Posterior	０	1	Breech	1	2824	0	8	9	7.284	897	l50 r50	0.5
							30	4	1	b	f
							32	4	1	b	f
							34	5	1	b	c
							36	4	2	b	f
							37	0	1	b	f
							38	1	1	b	f
	103	1	26	0	162	52.8	28	6	1	b	c	1	0	0	0	0		0	AN	AIH		0		2.6	Posterior	0	1	Breech	1	2494	1	8	9	7.293	835	unknown
							30	6	1	b	c
							33	0	1	b	c
							34	6	1	b	c
							36	6	1	b	c
							37	6	1	b	c
							38	5	1	b	c
	104	1	39	0	154	62.6	30	0	1	b	f	1	0	0	0	0		0	AO	IVF-BT	Asthma	0		3	Posterior	0	1	Breech	1	2780	0	8	9	7.295	720	unknown
							32	0	1	b	f
							34	0	1	b	f
							36	0	1	b	f
							37	0	1	b	f
							38	4	2	b	f
	105	1	26	0	156	59	28	3	1	b	c	0	0	1	1	1	0	1	AO	0	HDP	0	painless labor_V/E	4.4	Posterior	0	0			3004	1	8	9	7.331	945	unknown
							30	4	1	b	f
							32	6	2	k
							34	4	2	k
							36	4	2	k
							37	4	1	k
							38	3	1	k
							39	1	2	k
							39	4	2	k
	106	1	41	0	160	55.4	28	2	1	b	c	0	0	1	1	1	0	1	AN	IVF-ET			uterine inertia	2.9	Posterior	0	1	Failure to progress	0	3102	1	8	9	7.311	405	l26.7 r73.3	0.267
							30	2	1	oblique
							32	2	1	k
							34	2	1	k
							36	2	1	k
							37	3	1	k
							38	3	1	k
							39	2	1	k
	107	1	40	0	157.5	59.5	28	0	1	b	c	0	0	1	1	1	0	1	NO	ICSI-ET	endometrial polyp	0	V/E NRFS	4.4	Anterior	1	0			3110	1	8	9	7.352	1070	l25 r75	0.25
							30	0	1	b	c
							32	0	1	k
							33	5	1	k
							35	4	2	k
							37	4	1	k
							38	4	2	k
							39	4	1	k
							40	4	1	k
							41	1	1	k
	108	1	34	0	157.7	79.8	28	2	2	b	f	1	1	1	1	1	0	1	HS	IVF-ET		0		3.5	Posterior	0	1	Failure to progress	0	2970	0	8	9	7.231	1350	l53.8 o23 r23	0.538
							30	2	1	k
							32	2	2	k
							34	2	1	k
							36	3	1	k
							37	2	1	k
							38	3	1	k
							39	3	1	k
	109	1	31	0	157	45.5	29	5	2	b	f	1	0	1	1	1	0	1	YY	ICSI-BT		0		3	Anterior	1	0			2820	0	8	9	7.253	470	l42.8 r57.8	0.428		1
							31	6	1	b	f
							33	6	2	k
							35	6	2	k
							38	0	2	k
							39	4	2	k
							40	4	2	k
	110	1	44	0	150	59.9	28	6	2	b	c	1	1	1	1	1	0	1	AO	IVF-ET	GDM	0		3.98	Anterior	0	1	HDP	0	3186	0	8	9	7.306	586	l21.4 p78.6	0.214		1
							30	6	2	k
							32	6	1	k
							34	6	2	k
							36	3	1	k
							37	3	1	k
							38	2	1	k
	111	1	29	0	157	65.5	29	1	2	b	f	0	1	1	1	1	0	1	HS	0	GDM	0		3.5	Anterior	0	1	NRFS	0	2908	1	8	10	7.247	460	l100	1		1
							31	3	2	k
							33	2	1	k
							35	2	1	k
							37	0	1	k
							38	1	1	k
	112	1	36	0	171	77.6	29	4	2	b	f	0	0	0	1	1	0	1	HS	IVF-ET				4	Fundus	0	0			3674	0	8	9	7.283	1068	l57.1 r42.9	0.571	lateral position instruction that shouldn't have been there 9/21	1
							31	4	2	b	f
							33	4	2	b	c
							35	4	1	k
							36	3	1	k
							37	3	1	k
							38	3	1	k
							39	3	1	k
							40	4	1	k
	113	1	29	0	153	49.6	28	2	1	b	f	1	0	0	0	1	0	1	NO	IVF-ET		0	painless labor_NRFS_compliance？	3.83	Posterior	0	1	NRFS	0	3134	1	9	10	7.373	435	l42.9 r57.1	0.429		1
							30	2	2	b	c
							32	4	1	b
							34	4	2	b	f
							36	2	2	b	f
							37	2	1	k
							38	4	2	k
							39	3	2	k
	114	1	28	0	159	54.8	28	2	1	b	f	0	1	1	1	1	0	1	HS	IVF-ET	atonic bleeding	0	exceeded due date_transfusion	3.4	Fundus	1	0			3398	0	9	9	7.313	1515	r92.9 l7.1	0.071
							30	2	1	k
							32	1	2	k
							34	2	2	k
							36	2	2	k
							37	1	2	k
							38	3	2	k
							39	4	1	k
							40	5	1	k
							41	2	2	k
	115	1	27	0	158	66.8	28	6	2	b	f	0	1	1	1	1	0	1	KS	0		0	NRFS CAM	2.9	Posterior	1	0			2464	0	8	9	7.355	467	l100	1		1
							31	2	1	k
							33	2	2	k
							35	2	1	k
							37	2	2	k
							38	5	1	k
							39	6	2	k
	116	1	32	0	162	63.7	29	2	1	b	f	1	1	1	1	1	0	1	AO	IVF-ET		0		2.95	Posterior	0	0			3406	1	8	9	7.318	590	l100	1
							31	4	1	k
							33	5	1	k
							36	1	1	k
							37	0	2	k
							38	0	2	k
							39	0	2	k
							40	1	2	k
							41	1	2	k
	117	1	35	0	149	44.2	28	6	1	b	f	0	1	1	1	1	0	1	HS	0		0	PROM NRFS CS	3	Anterior	0	1	NRFS	0	2992	0	9	9	7.32	406	r85.7 l7.1 p7.1	0.071
							31	0	1	k
							33	0	1	k
							35	0	1	k
							37	0	1	k
							38	0	1	k
							39	0	1	k
							40	3	1	k
							40	6	1	k
	118	1	31	0	166	53.9	28	5	2	b	c	1	1	1	1	1	0	1	RK	IVF-BT		0	painless labor	4.39	Anterior	0	0			2786	0	8	9	7.305	360	l92.3 r7.7	0.923
							30	4	2	k
							32	6	1	k
							34	5	1	k
							36	5	1	k
							37	4	1	k
							38	4	1	k
							39	2	1	k
							39	4	1	k
	119	1	44	0	164	67.5	30	0	2	b	f	1	0	0	0	0		0	NO	ICSI-BT		0		2.9	Posterior	０	1	Breech	1	3408	1	8	9	7.352	1350	l100	1
							31	6	2	b	f
							34	1	1	b	f
							36	1	1	b	f
							37	1	1	b	f
							38	2	1	b	f
							38	5	1	b	f
	120	1	39	0	167.8	69.5	28	3	1	b	f	1	0	1	1	1	0	1	HS	IVF-BT	Myomas 6cm	0	mastitis	3.5	Anterior	0	0			3748	1	8	9	7.316	350	r100	0	Difficulty breathing in right lateral position	1
							30	3	1	b	f
							32	3	2	k
							34	3	2	k
							36	2	2	k
							37	2	2	k
							38	3	2	k
							39	6	2	k
							41	2	2	k
	121	1	35	0	170	64.1	29	0	1	b	f	0	0	1	1	1	0	1	NO	Timing Method		0	PROM induction NRFS	4.2	Anterior	1	1	NRFS	0	1852	1	8	9	7.348	200	r64.3 p35.7	0
							31	0	1	b	ic
							33	0	2	k
							35	0	1	k
							36	3	1	k
	122	1	37	0	164.2	72.9	29	2	2	b	f	0	1	1	1	1	0	1	EH	IVF-BT	GBS	0	Induction NRFS	5.4	Posterior	0	1	NRFS	0	3244	1	9	10	7.316	225	l50 r50	0.5
							31	3	2	k
							33	2	2	k
							35	2	1	k	oblique?
							37	2	2	k
							38	4	2	k
							39	6	2	k
							41	1	2	k
	123	1	25	0	172	62.4	28	0	1	b	c	0	1	1	1	1	0	1	EH	0		0		3.7	Posterior	1	0			2754	1	8	9	7.315	230	l78.6 r21.4	0.786		1
							30	3	2	k
							32	3	1	k
							34	4	1	k
							36	3	1	k
							37	4	1	k
							38	4	1	k
							39	4	1	k
							39	6	2	k
	124	1	40	0	163	68.2	28	5	2	b	f	1	1	1	1	1	0	1	RK	ICSI-BT			painless labor HDP	3	Posterior	0	0			3368	0	8	10	7.285	817	l100	1
							30	3	1	k
							32	3	2	k
							34	3	2	k
							36	3	1	k
							37	4	2	k
							38	6	2	k
	125	1	28	0	158	50	28	6	2	b	f	1	1	1	1	1	0	1	HS	0			uterine inertia	3.5	Anterior	0	0			3050	0	8	9	7.148	175	l92.9 r7.1	0.929
							31	2	2	k
							33	3	1	k
							35	2	2	k
							37	3	1	k
							39	0	1	k
							40	2	1	k
							40	3	1	k
	126	1	55	0	167	73.4	29	1	2	b	f	0	0	1	1	1	0	1	HS	Egg donation	HDP	0	after bilateral choco LC	3.5	Anterior	0	1	HDP	0	2322	1	7	8	7.315	742	l21.4 r78.6	0.214
							31	4	2	b	f
							33	4	1	k
							35	4	1	k
							36	4	1	k
Multiparous	1	1	36	1	161	47	29	2	1	b	f	1	0	1	1	1	0	1	AW	0					Anterior	0	0			2898	1	8	9	7.29	431		1
							31	6	2	b	c
							34	0	1	k
							36	6	2	k
							38	0	2	k
							38	5	2	k
							38	6	2	k
	2	1	35	1	164	52.5	28	3	2	b	c	0	0	0	0	0		0	AT	ICSI-BT					Posterior	0	1	Breech	1	3222	1	8	9	7.303	480	unknown
							30	5	1	b	c
							33	1	2	b	c
							35	1	2	b	c
							36	1	2	b	c
							37	1	2	b	c
							38	2	２ｂ	b	c
	3	1	33	1	162	58	28	0	1	b	c	0	0	1	1	1	0	1	HS	0					Posterior	0	0			2980	0	8	8	7.248	730	r45%s38%	0.14
							31	0	２ｂ	b	c
							32	6	1	k
							35	1	2	k
							37	0	1	k
							38	1	2	k
							39	1	2	k
							39	2	2	k
	4	1	36	3	153	60	28	1	2	b	c	0	0	1	1	1	0	1	HS	0					Anterior	0	0			3288	0	9	9	7.313	595	r33.3%n2.3%	0.6428		1
							30	2	1	b	c
							32	2	1	k
							34	2	2	k
							36	2	1	k
							37	2	1	k
							38	2	1	k
							39	1	1	k
	5	1	31	1	157.8	75	28	1	2	b	c	0	1	1	1	1	0	1	AW	AIH	GDM insulin		atonic bleeding_NICU doctor present at birth		Posterior	0	0			3620	0	7	8	7.227	845	l78.57%r11.9%n7.1%	0.7857		1
							30	1	1	k																										r78.57%
							32	1	1	k
							34	1	2	k																										r62.5%l21.8%n15.6%
							36	2	1	k																										r83.3%l8.3%n8.3%
							37	6	1	k
							38	5	1	k
							40	0	1	k
	6	1	32	1	161	49	29	4	2	b	f	1	1	1	1	1	0	1	HS	0					Anterior	0	0			3086	0	8	9	7.272	430		1
							31	5	1	k
							33	5	1	k
							36	0	1	k
							37	0	1	k
							38	3	1	k
							39	0	1	k
							39	6	1	k
	7	1	35	1	159	60	29	5	2	b	c	1	1	1	1	1	0	1	AN	0	left choco				Posterior	0	0			3374	0	9	9	7.234	475	l76%r24%	0.76	uncomfortable
							31	6	2	k													It was uncomfortable in the lower right lying position													r21.7%78.2%	0.217
							33	2	1	k
							35	6	1	k
							38	0	1	k
							38	3	1	k
	8	1	40	1	153	58	29	3	2	b	c	1	1	1	1	1	0	1	RK	0	GDM insulin_CxL14㎜threatened premature delivery_HDP induction premature birth				Fundus	0	0			2115	0	8	9	7.316	565		1
							31	6	1	k
							34	1	1	k
	9	1	33	1	157	55	29	5	1	b	f	0	1	1	1	1	0	1	AW	0			painless labor		Anterior	0	0			3025	1	8	9	7.273	195	r53.6l32.1%p14.2%	0.321
							32	2	2	k																										r37.5l43.8p18.8
							34	5	1	k
							36	4	1	k
							38	2	1	k
							38	5	1	k
	10	1	37	1	155	49	29	5	2	b	f	1	1	1	1	1	0	1	SS	0				5.3	Fundus	0	0			3112	1	8	9	7.256	337	l66.6%s20%r13%	0.666
							31	6	1	k
							34	4	1	k
							36	5	1	k
							38	3	1	k
							39	1	1	k
	11	1	26	1	157	54	29	1	2	b	c	0	1	1	1	1	0	1	RK	0				3.5	Posterior	0	0			3224	1	8	9	7.314	670	r85.7l14.3	0.143
							31	1	1	k																										l93.3r6.7
							33	2	1	k
							34	6	1	k																										l88.9r11.1
							38	1	1	k
							39	1	1	k
							39	6	1	k
	12	1	38	1	157	53	28	0	2	b	c	1	1	1	1	1	0	1	HS	0				3.5	Posterior	0	0			2840	1	8	9	7.247	157		1
							30	4	1	k
							33	1	1	k
							35	1	1	k
							37	1	1	k
							38	1	2	k
							39	1	2	k
							40	0	1	k
							40	3	1	k
	13	1	30	1	154	50	28	6	2	b	c	1	1	1	1	1	0	1	SS	0			painless labor	4	Posterior	0	0			2470	1	8	9	7.278	330	l100	1
							30	5	1	k																										l100
							33	0	1	k
							34	6	1	k
							36	5	1	k
							38	0	1	k
							38	3	1	k
	14	1	35	1	154	48	28	0	2	b	c	1	0	0	1	1	0	1	RK	ICSI-ET	Asthma			4.6	Posterior	0	0			3268	1	9	9	7.3	50		1
							29	6	2	b	c
							32	5	1	b	c
							35	1	1	k
							37	0	1	k
							38	1	1	k
							39	0	1	k
							40	0	1	k
							40	2	1	k
	15	1	32	2	154	47	29	5	1	b	c	0	0	0	1	1	0	1	EH	0				3.8	Anterior	0	0			3292	1	8	9	7.4	204	r57.1l42.8	0.571		1
							32	1	1	b	c
							34	1	2	b	c
							36	1	1	k
							37	1	1	k
							37	5	1	k
	16	1	39	2	164	54.1	29	3	2	b	f	0	0	0	0	0		0	AT	0	GDM			2.5	Posterior	1	1	Breech	1	2460	1	9	9	7.385	545	unknown
							31	4	2	b	f
							33	5	2	b	c
							35	6	2	b	c
							36	6	2	b	c
							37	2	2	b	c
	17	1	34	1	160	64	29	5	2	b	ic	1	1	1	1	1	0	1	AW	0	DVT(9w)		painless labor	3.8	Posterior	0	0			3126	1	8	9	7.264	620	l100%	1
							31	5	1	k
							33	3	1	k
							35	4	1	k
							36	5	1	k
							37	4	1	k
	18	1	32	1	165	68	29	6	1	b	ｃ	1	1	1	1	1	0	1	AT	0	severe hyperemesis			3.5	Anterior	0	0			2482	1	8	10	7.305	335	l84.6%r7.7%p7.7%	0.846
							31	5	1	k																										l92.3%r7.7%
							33	4	2	k																										l7.1 r92.9
							36	1	1	k																										l9.1 r90.9
							38	1	1	k
	19	1	30	1	160	54.5	29	5	1	b	ｃ	0	1	1	1	1	0	1	MY	0			painless labor	3.5	Posterior	0	0			2854	1	8	9	7.277	213		0.5
							32	0	1	k
							34	2	1	k
							36	1	1	k
							37	0	1	k
							38	5	1	k
	20	1	39	1	164	72	29	6	2	b	c	0	0	1	1	1	0	1	AN	0	painless labor		painless labor	3.5	Posterior	0	0			3092	0	8	9	7.324	175	p66.7%l23.8%r9.5%	0.095
							32	0	2	t
							34	2	1	k
							36	3	1	k
							37	3	1	k
							38	2	1	k
	21	1	37	1	163	66	28	6	2	b	f	1	0	0	0	0		0	HS	0	unicornuate uterus			3.5	Fundus	0	1	Breech	1	2918	0	8	8	7.249	280	l60%r20%p20%	0.6
							30	6	1	b	c
							33	3	1	b	c
							35	3	1	b	c
							36	6	1	b	c
							39	0	1	b	c
	22	1	35	2	161	53	28	5	1	b	c	1	1	1	1	1	0	1	AN	0				4.3	Posterior	0	0			2706	0	8	9	7.34	235		1
							30	5	1	k
							33	2	1	k
							35	2	1	k
							37	2	1	k
							38	3	1	k
	23	1	40	3	160	78	29	4	2	b	c	0	0	1	1	1	0	1	RK	0	GDM insulin			5.7	Anterior	0	0			2976	1	7	9	7.078	670	l53.3% r46.7%	0.533		1
							31	4	2	b	f																									l46.7% r53.3%
							33	4	1	k
							35	4	2	k
							36	6	2	k
							37	4	2	k
	24	1	31	1	158	70.2	28	4	2	b	f	0	0	0	0	0		0	HS	0			Slightly smaller uterus	2.9	Posterior	0	1	Breech	1	2884	0	9	9	7.318	340	l21.4 r28.6 s50	0.214
							31	1	1	b	f																									l21.4 r7.1 s64.3 p7.1
							33	4	1	b	c																									l21.4 p78.6
							36	1	1	b	f
							37	4	1	b	c
							37	5	1	b	c
	25	1	36	1	163	56.7	28	5	2	b	c	0	1	1	1	1	0	1	HS	0			GDM	3.5	Anterior	0	0			3066	1	8	9	7.167	345	l92.9 s7.1	0.929		1
							30	2	1	k
							32	3	1	k
							34	2	1	k
							36	2	1	k
							37	2	1	k
							38	2	1	k
							39	4	1	k
	26	1	33	1	154	52	29	2	2	b	f	0	1	1	1	1	0	1	YT	0			V/E uterine inertia	3.5	Posterior	1	0			2708	1	8	9	7.239	324	l33.3 r66.7	0.333
							32	2	1	k																										l42.9 r57.1
							34	4	1	k
							36	6	1	k
							38	1	2	k
							39	1	1	k
							39	5	1	k
	27	1	41	1	160	50	28	2	1	b	c	1	1	0	1	1	1	1	AT	IVF-ET				4.3	Posterior	0	0			3296	1	8	9	7.357	1717		1
							30	1	1	k
							32	3	1	b	f
							34	1	1	k
							36	3	1	k
							37	2	2	k																										r100
							38	2	2	k
							39	2	2	k
							39	5	2	k
	28	1	35	2	160	59	29	1	2	b	c	1	1	1	1	1	0	1	YT	0				3.6	Anterior	0	0			3100	1	9	10	7.283	415		1
							34	4	1	k
							37	0	1	k
							38	0	1	k
							39	0	1	k
							40	0	1	k
							40	3	1	k
	29	1	36	1	150	50	28	4	1	b	c	1	1	1	1	1	0	1	YT	IVF-ET				4	Posterior	0	0			3496	1	8	9	7.312	440		1
							30	6	1	k
							33	2	2	k
							35	2	2	k
							37	5	2	k
							38	5	2	k
							39	1	2	k
	30	1	39	1	163	70.4	29	6	1	b	f	0	1	1	1	1	0	1	EH	none			HDP	3.4	Anterior	0	0			2664	0	8	9	7.259	410	p55.6 r38.9 l5.6	0.056
							32	3	1	k
							34	4	1	k
							36	5	1	k
							37	5	1	k
							38	5	1	k
							39	5	1	k
							40	1	1	k
	31	1	39	1	156	47.9	29	2	1	b	f	0	1	1	1	1	0	1	EH	IVF-ET			oligohydramnios_NRFS	3.1	Anterior	0	0			2588	1	8	9	7.11	138	l47.0 r42.9 p9.5	0.47
							31	2	2	k
							34	1	1	k
							35	1	1	k
							36	1	1	k
							37	1	1	k
							38	1	1	k
							38	3	1	k
	32	1	47	1	162	43.5	28	3	1	b	f	0	0	1	1	1	0	1	AW	ICSI				5	Anterior	0	0			3148	1	8	9	7.327	364		0.5
							30	3	1	b	f
							32	4	1	k
							35	3	2	k
							37	3	1	k
							38	3	1	k
							39	1	1	k
	33	1	34	1	158	54	29	5	2	b	c	1	1	1	1	1	0	1	RK	none			painless labor	4.8	Posterior	0	0			2958	0	9	10	7.281	610		1
							31	6	1	k
							34	0	1	k
							36	0	1	k
							37	0	1	k
							38	3	1	k
							38	6	1	k
	34	1	34	1	158	45	30	0	1	b	c	1	1	1	1	1	0	1	YT	none			having difficulty breathing only twice in right lateral position	3.46	Anterior	0	0			2996	0	8	9	7.367	550	l64.3 r7.1 p14.3 o14.3	0.643	Difficulty breathing
							32	0	1	k
							34	0	1	k
							36	0	1	k
							37	0	1	k
							38	0	1	k
							39	0	1	k
							39	6	1	k
	35	1	30	1	158	55	28	3	2	b	f	0	0	1	1	1	0	1	HoS	0				3.37	Fundus	0	0			3134	0	8	9	7.247	390		0.5
							30	3	2	b	c
							32	4	2	k
							34	4	2	k
							36	5	2	k
							37	4	2	k
							38	6	2	k
							39	5	2	k
							40	2	2	k
	36	1	35	1	165	71	29	1	2	b	c	1	1	1	1	1	0	1	AO	0			F/E	3.31	Anterior	0	0			3272	1	9	10	7.315	450		1	went to another hospital
							31	2	1	k
							39	0	1	k
	37	1	40	2	167	54.3	28	2	1	b	c	0	0	1	0	1	1	0	RK	ICSI-ET			use of Acupuncture	2.6	Posterior	0	1	Breech	1	2528	0	8	9	7.328	438	l80 r20	0.8		1
							30	3	1	b	f
							32	2	1	k																										(r13.3 l86.7)
							34	3	1	b	c
							36	2	1	b	f
							37	3	1	b	c
							37	5	1	b	c
	38	1	34	1	164	62	28	5	2	b	f	0	1	1	1	1	0	1	HoS	0	Myomas 7cm_Asthma			2.91	Anterior	0	1	Myomas	0	3082	1	9	9	7.325	1269	l83.3 p16.7	0.833		1
							30	3	2	k
							32	3	2	k
							34	5	2	k
							36	5	2	k
							37	4	1	k
							38	4	2	k
							38	5	2	k
	39	1	35	1	167	61	28	0	2	b	c	1	1	1	1	1	0	1	AO	0	low platelet		atonic bleeding	2.5	Anterior	0	0			3054	0	9	9	7.306	1130	l75 r25	0.75
							30	2	2	k
							32	2	2	k
							34	2	2	k
							36	2	2	k
							37	2	2	k
							38	2	2	k
							38	6	2	k
	40	1	38	1	170	63.6	28	3	1	b	c	1	1	1	1	1	0	1	KS	IVF-ET	cervical polyp 2-3mm			2.7	Fundus	1	0			3046	1	9	9	7.376	230		1
							30	3	1	k
							32	3	1	k
							34	3	1	k
							36	3	1	k
							37	3	2	k
							38	2	2	k
	41	1	35	1	162	58.3	29	2	1	b	c	0	1	1	1	1	0	1	AT	0			painless labor	3.5	Anterior	0	0			3304	1	8	9	7.264	715	l28.6 r71.4	0.286
							31	0	2	k
							33	0	2	k
							35	6	1	k
							38	2	1	k
							38	6	1	k
	42	1	32	1	166	65.5	29	0	2	b	c	1	0	1	1	1	0	1	AT	0				3.5	Anterior	0	0			3576	1	9	9	7.374	340	l92.9 r7.1	0.929
							31	1	1	b	c
							33	1	1	k
							35	0	1	k
							37	0	2	k
							38	1	1	k
							39	1	1	k
	43	1	37	1	163	47.5	30	0	2	b	f	0	1	1	1	1	0	1	RK	AIH		2022-08-01		3.75	Anterior	0	0			2344	0	8	9	7.413	275	l63.6 r27.3 p9.1	0.636		1
							31	5	2	k
							33	6	2	k
							35	2	2	k
	44	1	34	2	166	66.1	29	4	1	b	c	0	1	1	0	1	1	1	HS	0		0		3.2	Anterior	1	0			2728	0	9	9	7.311	565	l7.1 r85.7 p7.1	0.071
							31	5	1	k
							33	5	1	k
							35	5	2	t
							36	5	2	k
							37	5	1	k
							39	2	1	k
							40	2	1	k
	45	1	30	1	161	62.5	28	2	2	b	c	0	0	1	1	1	0	1	AT	0		0		3.2	Posterior	0	0			2896	0	8	9	7.395	540	l21.4 r78.6	0.214
							29	1	1	b	c
							30	3	2	k
							32	3	1	k
							34	2	1	k
							36	2	1	k
							37	3	1	k
							38	3	1	k
							39	3	1	k
							40	3	2	k
							40	4	2	k
	46	1	40	1	155	53	28	4	1	b	f	0	1	1	1	1	0	1	HS	0	GDM	1	2023-01-17	3.5	Anterior	0	0			2914	1	8	8	7.301	115	l71.4 r28.6	0.714		1
							30	4	1	k
							32	3	1	k
							34	3	1	k
							36	4	1	k
							37	6	1	k
							38	4	1	k
	47	1	37	1	169	64	28	3	1	b	f	1	1	1	1	1	0	1	HS	0	oligohydramnios_NRFS		knee-chest position performed prior to participation	3.5	Posterior	0	1	NRFS	0	1905	1	8	9	7.338	332		1	knee-chest position performed prior to participation
							30	3	2	k
							32	4	2	k
							34	3	1	k
							36	3	1	k
							36	4	1	k
							36	5	1	k
	48	1	28	1	157	51	28	1	1	b	f	1	1	1	1	1	0	1	HS	0				3.2	Anterior	0	0			2962	1	8	10	7.377	510		1
							30	1	1	k
							32	2	2	k
							34	1	2	k
							36	1	1	k
							37	2	1	k
							38	0	1	k
							39	0	1	k
							40	0	1	k
							40	1	1	k
	49	1	33	1	155	59.9	28	0	2	b	c	1	1	1	1	1	0	1	YT	0		0		4.3	Anterior	0	0			3640	1	8	9	7.289	350		1
							29	4	1	k
							31	5	1	k
							33	5	1	k
							36	0	1	k
							37	4	1	k
							38	4	1	k
							39	4	1	k
							39	5	1	k
	50	1	38	2	158	55.9	30	6	1	b	c	0	1	1	1	1	0	1	KS	0		0	uterine inertia_cervical laceration	4	Anterior	0	0			3592	0	8	9	7.325	500	l7.1 r92.9	0.071	not applicable weeks
							32	5	2	k
							34	5	2	k
							36	5	2	k
							37	5	1	k
							39	1	2	k
							39	5	1	k
	51	1	39	1	147	43.9	28	2	1	b	f	0	0	0	0	0		0	RK	IVF-ET		0		3.62	Anterior	0	1	Breech	1	2918	1	9	9	7.35	2090	l35.7 r64.3	0.357
							30	1	1	b	c
							32	0	1	b	f
							33	6	1	b	f
							36	2	1	b	f
							37	5	1	b	f
							38	6	1	b	f
	52	1	38	2	167	62	28	5	1	b	f	1	1	1	1	1	0	1	EH	0		0		2.9	Anterior	0	０			2770	1	8	9	7.337	260		1
							30	5	2	k
							33	6	2	k
							35	6	2	k
							37	5	2	k
							38	5	2	k
							39	4	2	k
	53	1	37	1	158	55.2	28	6	1	b	f	1	1	1	1	1	0	1	RK	0		0		5.84	Anterior	0	0			2708	0	8	9	7.403	120	l78.6 r21.4	0.786
							31	6	1	k
							33	3	1	k
							35	5	1	k
							37	3	1	k
							38	2	1	k
	54	1	35	1	168	70.6	29	6	2	b	f	0	0	1	1	1	0	1	NO	ICSI-BT		0	active bleeding after episiotomy	4.56	Anterior	0	0			3106	1	8	9	7.358	1967	l35.7 p64.3	0.357
							32	6	2	b	f
							34	6	2	k
							36	6	2	k
							37	6	1	k
							38	4	2	k
	55	1	33	1	159	49	28	6	1	b	c	0	1	1	1	1	0	1	AN	IVF-ET		0		4.6	Anterior	0	0			3756	1	9	9	7.259	480	l100	1	went to another hospital	1
							31	1	2	k
							33	1	2	k
							35	1	2	k
							36	5	2	k
							37	6	2	k
							38	5	1	k
							39	3	2	k
	56	1	44	1	152	70.9	29	6	2	b	f	1	1	1	1	1	0	1	RK	0	Placental abruption	0	uterine inertia_postpartum infection treatment	5	Anterior	0	0			2812	1	8	9	7.143	741		1
							32	6	2	k
							34	6	2	k
							36	6	2	k
							37	5	2	k
	57	1	35	1	176	65.1	29	4	1	b	f	0	1	1		1	0	1	AO	0		0		3.34	Posterior	0	0			1972	1	8	8	7.39	250	unknown
							31	6	1	k
							33	0	1	k
	58	1	34	1	155	48.7	29	0	2	b	f	1	0	1	1	1	0	1	HS	0			PROM to NVD	3.4	Posterior	0	0			2442	1	8	9	7.307	335	l91.7 r8.3	0.917
							30	4	2	b	f
							32	6	2	k
							34	6	2	k
							36	6	2	k
							38	0	2	k
	59	1	30	1	157	57	29	1	2	b	f	1	1	1	1	1	0	1	HS	Timing Method		0	uterine inertia_cervical laceration	3.1	Posterior	0	0			3236	1	8	8	7.285	302	l85.7 p14.3	0.857
							31	2	2	k
							33	2	2	k
							35	2	1	k
							37	4	1	k
							38	0	1	k
	60	1	38	1	145	52.1	28	2	1	b	f	0	0	0	1	1	0	1	MH	0		0	previous CS	4	Posterior	0	1	history of C/S	0	3284	1	8	9	7.194	125		0.5	history of C/S
							32	3	1	b	f
							34	3	1	b	f
							36	3	1	k
							37	3	2	k
							38	5	2	k
	61	1	36	2	162	61.3	28	2	1	b	c	1	1	1	1	1	0	1	AO	0		0		2.9	Fundus	0	0			3262	1	8	9	7.321	360	l100	1
							30	1	1	k
							32	3	1	k
							34	3	2	k
							36	4	1	k
							37	4	2	k
							38	4	2	k
							39	3	1	k
							40	1	1	k
	62	1	45	1	170	52.7	29	2	2	b	ic	0	0	0	0	0		0	HS	ICSI-BT	Myomas 7cm	0		3.4	Posterior	0	1	Breech_onset of labor_premature delivery	1	2131	0	8	8	7.328	1238	r57.1 l35.7 p7.1	0.357	premature delivery
							31	4	2	b	c
							33	4	1	b	f
							35	1	1	b	c
	63	1	42	1	154.5	64.5	28	2	2	b	c	0	0	1	1	1	0	1	SO	ICSI-BT		0		3.28	Low lying	0	0			2548	0	8	9	7.343	635		0.5
							30	2	2	t
							32	2	2	k
							34	2	2	k
							36	2	2	k
							37	4	2	k
	64	1	42	1	160	55	28	0	2	b	f	1	1	1	1	1	0	1	NO	0	HDP		V/E	3.89	Posterior	0	0			3586	1	8	9	7.368	415	l62.5 p37.5	0.625
							30	0	2	k
							32	0	1	k
							34	0	1	k
							36	0	1	k
							37	0	1	k
							38	1	2	k
							38	6	2	k
	65	1	40	1	162	94.8	29	4	1	b	f	0	0	0	1	1	0	1	EH	0		1	painless labor	4.5	Right lateral	0	0			3030	0	8	9	7.302	165	l46.2 r53.8	0.462
							31	5	2	b	c
							33	4	2	b	f
							35	4	1	k
							37	4	1	k
							38	4	2	k
	66	1	32	1	160	55.3	28	6	1	b	f	1	1	1	1	1	0	1	EH	0		0		3.9	Posterior	0	0			3220	0	8	9	7.357	560	l92.3 r7.7	0.923	wrong direction indicated after cephalic version
							30	5	1	k
							32	5	1	k
							34	5	1	k
							36	5	1	k
							37	5	1	k
							38	6	1	k
							39	3	1	k
	67	1	33	2	164	63.3	28	0	1	b	c	1	1	1	1	1	0	1	EH	0		0	oligohydramnios_exceeded due date_previous external version	3.3	Posterior	0	0			2966	1	8	9	7.369	308	l100	1
							30	1	2	k
							32	2	1	k
							34	1	1	k
							36	0	1	k
							37	0	1	k
							38	0	2	k
							39	3	1	k
							40	3	1	k
							40	5	2	k
	68	1	35	2	170	58.3	30	0	2	b	c	1	1	1	1	1	0	1	RK	0		0	onset of labor premature delivery	5	Anterior	1	0			3178	1	9	9	7.266	419	l100	1
							32	0	1	k
							34	0	1	k
							36	0	1	k
							36	5	1	k
	69	1	36	1	157	77.7	28	2	2	b	f	0	0	1	1	1	0	1	KS	0	HDP	0		3	Posterior	0	0			3114	0	8	9	7.378	440	l46.2 r53.8	0.462
							30	2	1	b	f
							32	1	1	k
							34	1	1	k
							36	1	1	k
							37	0	1	k
							38	2	2	k
							39	2	1	k
							40	2	2	k
	70	1	39	1	154	47.9	28	6	2	b	f	0	1	1	1	1	0	1	HS	IVF-ET	Uterine rupture	0	painless labor_V/E to Uterine rupture	3.6	Anterior	0	1	Uterine rupture	0	3119	0	4	8	8.943	1286	r50 l35.7 p14.3	0.357	Uterine rupture
							30	6	2	k
							32	6	2	k
							34	6	1	k
							36	6	2	k
							37	6	2	k
							38	6	2	k
	71	1	38	1	155	69.9	29	2	1	b	c	0	1	1	1	1	0	1	YK	AIH	PROM to premature delivery	0		6.2	Posterior	1	0			2592	1	8	9	7.26	260	l7.1 r92.9	0.071
							31	6	1	k
							33	6	2	k
							35	6	1	k
							36	4	2	k
	72	1	39	1	162.5	66.7	29	2	1	b	f	0	1	0	0	1	1	0	HS	ICSI-BT	left choco cyst_polyp1cm	0		3	Anterior	0	1	Breech	1	2940	1	8	9	7.306	749	p64.3 r35.7	0
							31	2	1	k	t?
							33	2	1	b	f
							35	1	1	b	f
							37	2	1	b	f
							38	1	1	b	f
	73	1	34	2	162	48	28	2	2	b	f	1	1	1	1	1	0	1	NO	0	cervical polyp	0	painless labor	3.63	Posterior	0	0			2818	1	9	10	7.295	430	l100	1
							30	3	2	k
							33	3	1	k
							36	3	1	k
							37	3	2	k
							38	5	1	k
	74	1	26	1	157	53.5	29	2	1	b	f	1	1	1	1	1	0	1	HS	0		0		3.5	Anterior	０	0			3894	0	9	9	7.359	230		1
							31	4	1	k
							33	4	1	k
							35	0	1	k
							37	4	1	k
							38	4	1	k
							39	4	1	k
							40	3	1	k
													123	153	161												59		28										37
													68	79	81
													54	72	77
